# Supplementary material for: Effects of TiC, TiH2, Al, and Carbon on Production of Ti3AlC2 by Self-Sustaining Combustion Synthesis
Source: Materials (Basel). 2025 Mar 14;18(6):1293. doi: 10.3390/ma18061293 (PMC11944232; doi:10.3390/ma18061293)
Supplement: Supplementary file 1 [file materials-18-01293-s001.zip]

Archive with 1 entries (1 files):
- materials-3514828-supplementary.pdf
